# Supplementary material for: Diagnostic Value of Middle Meatal Cultures versus Maxillary Sinus Culture in Acute and Chronic Sinusitis: A Systematic Review and Meta-Analysis
Source: J Clin Med. 2022 Oct 14;11(20):6069. doi: 10.3390/jcm11206069 (PMC9605498; doi:10.3390/jcm11206069)
Supplement: Supplementary file 1 [file jcm-11-06069-s001.zip]

Archive with 1 entries (1 files):
- jcm-1853495-supplementary.pdf
